# Supplementary material for: Rudhira-mediated microtubule stability controls TGFβ signaling during mouse vascular development
Source: eLife. 2025 May 15;13:RP98257. doi: 10.7554/eLife.98257 (PMC12080998; doi:10.7554/eLife.98257)
Supplement: Figure 1—source data 1. [file elife-98257-fig1-data1.zip]

Archive with 9 entries (8 files):
- Figure 1 - Source data 1/
- Figure 1 - Source data 1/1E.pzfx
- __MACOSX/Figure 1 - Source data 1/._1E.pzfx
- Figure 1 - Source data 1/1D.pzfx
- __MACOSX/Figure 1 - Source data 1/._1D.pzfx
- Figure 1 - Source data 1/1C.pzfx
- __MACOSX/Figure 1 - Source data 1/._1C.pzfx
- Figure 1 - Source data 1/1B.pzfx
- __MACOSX/Figure 1 - Source data 1/._1B.pzfx
