# Supplementary material for: Rudhira-mediated microtubule stability controls TGFβ signaling during mouse vascular development
Source: eLife. 2025 May 15;13:RP98257. doi: 10.7554/eLife.98257 (PMC12080998; doi:10.7554/eLife.98257)
Supplement: Figure 1—figure supplement 1—source data 2. [file elife-98257-fig1-figsupp1-data2.zip]

Archive with 5 entries (4 files):
- Fig1-Fig Supple1_SourceData1_raw/
- Fig1-Fig Supple1_SourceData1_raw/Fig1- Fig Supple1B_raw.jpeg
- __MACOSX/Fig1-Fig Supple1_SourceData1_raw/._Fig1- Fig Supple1B_raw.jpeg
- Fig1-Fig Supple1_SourceData1_raw/Fig1- Fig Supple1A_raw.jpeg
- __MACOSX/Fig1-Fig Supple1_SourceData1_raw/._Fig1- Fig Supple1A_raw.jpeg
