# Supplementary material for: Rudhira-mediated microtubule stability controls TGFβ signaling during mouse vascular development
Source: eLife. 2025 May 15;13:RP98257. doi: 10.7554/eLife.98257 (PMC12080998; doi:10.7554/eLife.98257)
Supplement: Figure 1—figure supplement 2—source data 1. [file elife-98257-fig1-figsupp2-data1.zip]

Archive with 11 entries (10 files):
- Figure S2 - Source data/
- Figure S2 - Source data/S2C.pzfx
- __MACOSX/Figure S2 - Source data/._S2C.pzfx
- Figure S2 - Source data/S2B.pzfx
- __MACOSX/Figure S2 - Source data/._S2B.pzfx
- Figure S2 - Source data/S2E.pzfx
- __MACOSX/Figure S2 - Source data/._S2E.pzfx
- Figure S2 - Source data/S2D.pzfx
- __MACOSX/Figure S2 - Source data/._S2D.pzfx
- Figure S2 - Source data/S2A.pzfx
- __MACOSX/Figure S2 - Source data/._S2A.pzfx
