# Supplementary material for: Rudhira-mediated microtubule stability controls TGFβ signaling during mouse vascular development
Source: eLife. 2025 May 15;13:RP98257. doi: 10.7554/eLife.98257 (PMC12080998; doi:10.7554/eLife.98257)
Supplement: Figure 1—figure supplement 2—source data 3. [file elife-98257-fig1-figsupp2-data3.zip]

Archive with 3 entries (2 files):
- Fig1-Fig Supple2_SourceData2/
- Fig1-Fig Supple2_SourceData2/Fig1-Fig Supple2_SourceData2.tif
- __MACOSX/Fig1-Fig Supple2_SourceData2/._Fig1-Fig Supple2_SourceData2.tif
