# Supplementary material for: Rudhira-mediated microtubule stability controls TGFβ signaling during mouse vascular development
Source: eLife. 2025 May 15;13:RP98257. doi: 10.7554/eLife.98257 (PMC12080998; doi:10.7554/eLife.98257)
Supplement: Figure 1—figure supplement 3—source data 1. [file elife-98257-fig1-figsupp3-data1.zip]

Archive with 5 entries (4 files):
- Figure S3 - Source data/
- Figure S3 - Source data/S3B.pzfx
- __MACOSX/Figure S3 - Source data/._S3B.pzfx
- Figure S3 - Source data/S3A.pzfx
- __MACOSX/Figure S3 - Source data/._S3A.pzfx
