# Supplementary material for: Rudhira-mediated microtubule stability controls TGFβ signaling during mouse vascular development
Source: eLife. 2025 May 15;13:RP98257. doi: 10.7554/eLife.98257 (PMC12080998; doi:10.7554/eLife.98257)
Supplement: Figure 2—source data 1. [file elife-98257-fig2-data1.zip]

Archive with 5 entries (4 files):
- Figure 2 - Source data 1/
- Figure 2 - Source data 1/2A.pzfx
- __MACOSX/Figure 2 - Source data 1/._2A.pzfx
- Figure 2 - Source data 1/2B.pzfx
- __MACOSX/Figure 2 - Source data 1/._2B.pzfx
