# Supplementary material for: Rudhira-mediated microtubule stability controls TGFβ signaling during mouse vascular development
Source: eLife. 2025 May 15;13:RP98257. doi: 10.7554/eLife.98257 (PMC12080998; doi:10.7554/eLife.98257)
Supplement: Figure 2—source data 2. [file elife-98257-fig2-data2.zip]

Archive with 3 entries (2 files):
- Fig2_SourceData1_raw/
- Fig2_SourceData1_raw/Fig2C_raw.jpeg
- __MACOSX/Fig2_SourceData1_raw/._Fig2C_raw.jpeg
