# Supplementary material for: Rudhira-mediated microtubule stability controls TGFβ signaling during mouse vascular development
Source: eLife. 2025 May 15;13:RP98257. doi: 10.7554/eLife.98257 (PMC12080998; doi:10.7554/eLife.98257)
Supplement: Figure 3—source data 1. [file elife-98257-fig3-data1.zip]

Archive with 7 entries (6 files):
- Figure 3 - Source data 1/
- Figure 3 - Source data 1/3E.pzfx
- __MACOSX/Figure 3 - Source data 1/._3E.pzfx
- Figure 3 - Source data 1/3D.pzfx
- __MACOSX/Figure 3 - Source data 1/._3D.pzfx
- Figure 3 - Source data 1/3C.pzfx
- __MACOSX/Figure 3 - Source data 1/._3C.pzfx
