# Supplementary material for: Rudhira-mediated microtubule stability controls TGFβ signaling during mouse vascular development
Source: eLife. 2025 May 15;13:RP98257. doi: 10.7554/eLife.98257 (PMC12080998; doi:10.7554/eLife.98257)
Supplement: Figure 3—source data 2. [file elife-98257-fig3-data2.zip]

Archive with 5 entries (4 files):
- Fig3_SourceData1_raw/
- Fig3_SourceData1_raw/Fig3A_raw.tiff
- __MACOSX/Fig3_SourceData1_raw/._Fig3A_raw.tiff
- Fig3_SourceData1_raw/Fig3B_raw.jpg
- __MACOSX/Fig3_SourceData1_raw/._Fig3B_raw.jpg
