# Supplementary material for: Rudhira-mediated microtubule stability controls TGFβ signaling during mouse vascular development
Source: eLife. 2025 May 15;13:RP98257. doi: 10.7554/eLife.98257 (PMC12080998; doi:10.7554/eLife.98257)
Supplement: Figure 4—source data 1. [file elife-98257-fig4-data1.zip]

Archive with 9 entries (8 files):
- Figure 4 - Source data 1/
- Figure 4 - Source data 1/4A.pzfx
- __MACOSX/Figure 4 - Source data 1/._4A.pzfx
- Figure 4 - Source data 1/4B.pzfx
- __MACOSX/Figure 4 - Source data 1/._4B.pzfx
- Figure 4 - Source data 1/4C.pzfx
- __MACOSX/Figure 4 - Source data 1/._4C.pzfx
- Figure 4 - Source data 1/4D.pzfx
- __MACOSX/Figure 4 - Source data 1/._4D.pzfx
