# Supplementary material for: Rudhira-mediated microtubule stability controls TGFβ signaling during mouse vascular development
Source: eLife. 2025 May 15;13:RP98257. doi: 10.7554/eLife.98257 (PMC12080998; doi:10.7554/eLife.98257)
Supplement: Figure 4—source data 2. [file elife-98257-fig4-data2.zip]

Archive with 7 entries (6 files):
- Fig4_SourceData1_raw/
- Fig4_SourceData1_raw/Fig4D_Rudhira_raw.tiff
- __MACOSX/Fig4_SourceData1_raw/._Fig4D_Rudhira_raw.tiff
- Fig4_SourceData1_raw/Fig4B_raw.tiff
- __MACOSX/Fig4_SourceData1_raw/._Fig4B_raw.tiff
- Fig4_SourceData1_raw/Fig4D_Smad23 and GAPDH_raw.tiff
- __MACOSX/Fig4_SourceData1_raw/._Fig4D_Smad23 and GAPDH_raw.tiff
