# Supplementary material for: Rudhira-mediated microtubule stability controls TGFβ signaling during mouse vascular development
Source: eLife. 2025 May 15;13:RP98257. doi: 10.7554/eLife.98257 (PMC12080998; doi:10.7554/eLife.98257)
Supplement: Figure 5—source data 1. [file elife-98257-fig5-data1.zip]

Archive with 7 entries (6 files):
- Figure 5 - Source data 1/
- Figure 5 - Source data 1/5A.pzfx
- __MACOSX/Figure 5 - Source data 1/._5A.pzfx
- Figure 5 - Source data 1/5D.pzfx
- __MACOSX/Figure 5 - Source data 1/._5D.pzfx
- Figure 5 - Source data 1/5C.pzfx
- __MACOSX/Figure 5 - Source data 1/._5C.pzfx
