# Supplementary material for: Rudhira-mediated microtubule stability controls TGFβ signaling during mouse vascular development
Source: eLife. 2025 May 15;13:RP98257. doi: 10.7554/eLife.98257 (PMC12080998; doi:10.7554/eLife.98257)
Supplement: Figure 5—source data 2. [file elife-98257-fig5-data2.zip]

Archive with 8 entries (7 files):
- Fig5 and Fig4-Fig Supple1_SourceData1_raw/
- __MACOSX/._Fig5 and Fig4-Fig Supple1_SourceData1_raw
- Fig5 and Fig4-Fig Supple1_SourceData1_raw/Fig5A and Fig4-Fig Supple 1C_Rudhira_raw.tiff
- __MACOSX/Fig5 and Fig4-Fig Supple1_SourceData1_raw/._Fig5A and Fig4-Fig Supple 1C_Rudhira_raw.tiff
- Fig5 and Fig4-Fig Supple1_SourceData1_raw/Fig5C and Fig4-Fig Supple 1D_raw.tiff
- __MACOSX/Fig5 and Fig4-Fig Supple1_SourceData1_raw/._Fig5C and Fig4-Fig Supple 1D_raw.tiff
- Fig5 and Fig4-Fig Supple1_SourceData1_raw/Fig5A and Fig4-Fig Supple 1C_Glu-Tub, GAPDH_raw.tiff
- __MACOSX/Fig5 and Fig4-Fig Supple1_SourceData1_raw/._Fig5A and Fig4-Fig Supple 1C_Glu-Tub, GAPDH_raw.tiff
