# Supplementary material for: Rudhira-mediated microtubule stability controls TGFβ signaling during mouse vascular development
Source: eLife. 2025 May 15;13:RP98257. doi: 10.7554/eLife.98257 (PMC12080998; doi:10.7554/eLife.98257)
Supplement: Figure 5—source data 3. [file elife-98257-fig5-data3.zip]

Archive with 4 entries (3 files):
- Fig5 and Fig4-Fig Supple1_SourceData2/
- __MACOSX/._Fig5 and Fig4-Fig Supple1_SourceData2
- Fig5 and Fig4-Fig Supple1_SourceData2/Fig5 and Fig4-Fig Supple1_SourceData2.tif
- __MACOSX/Fig5 and Fig4-Fig Supple1_SourceData2/._Fig5 and Fig4-Fig Supple1_SourceData2.tif
